# Supplementary material for: Direct and Indirect Effects of Blood Levels of Omega-3 and Omega-6 Fatty Acids on Reading and Writing (Dis)Abilities
Source: Brain Sci. 2022 Jan 27;12(2):169. doi: 10.3390/brainsci12020169 (PMC8870518; doi:10.3390/brainsci12020169)
Supplement: Supplementary file 1 [file brainsci-12-00169-s001.zip]

Archive with 1 entries (1 files):
- brainsci-1512517 -Supplementary materials.pdf
